# Supplementary material for: Optimizing mitochondrial maintenance in extended neuronal projections
Source: PLoS Comput Biol. 2021 Jun 9;17(6):e1009073. doi: 10.1371/journal.pcbi.1009073 (PMC8216566; doi:10.1371/journal.pcbi.1009073)
Supplement: S1 Data — Simulation data and Matlab [83] scripts for generating Figs 2–10. (ZIP) [file pcbi.1009073.s010.zip]

Archive with 23 entries (22 files):
- supportingdata/
- supportingdata/Fig5_calc_plot.m
- supportingdata/Fig6_plot.m
- supportingdata/Fig9_plot.m
- supportingdata/Fig7_8_supportingdata.mat
- supportingdata/Fig6_supplement_supportingdata_wFilling.mat
- supportingdata/Fig4_calc_plot.m
- supportingdata/Fig5_supportingdata.mat
- supportingdata/Fig6_supplement_supportingdata.mat
- supportingdata/Fig2_supportingdata.mat
- supportingdata/Fig2_calc_plot.m
- supportingdata/Fig8_plot.m
- supportingdata/Fig7_plot.m
- supportingdata/Fig6_supportingdata.mat
- supportingdata/Fig9_supportingdata.mat
- supportingdata/Fig3_calc_plot.m
- supportingdata/S2Fig_plot.m
- supportingdata/Fig10_plot.m
- supportingdata/Fig7_supportingdata.mat
- supportingdata/Fig7_supplement_supportingdata_wFilling.mat
- supportingdata/Fig7_supplement_supportingdata.mat
- supportingdata/Fig10_supportingdata.mat
- supportingdata/Fig8_9_supportingdata.mat
