# Supplementary material for: Optimizing mitochondrial maintenance in extended neuronal projections
Source: PLoS Comput Biol. 2021 Jun 9;17(6):e1009073. doi: 10.1371/journal.pcbi.1009073 (PMC8216566; doi:10.1371/journal.pcbi.1009073)
Supplement: S1 Data — Simulation data and Matlab [83] scripts for generating Figs 2–10. (ZIP) [file pcbi.1009073.s010.zip › supportingdata/Fig5_calc_plot.m]

%% Download code for analytic calculations from:
% https://github.com/lenafabr/mitofusion/
% to access calcSpaceStation.m and calcStopRestart.m


% -----------------
%% Calculate results for Fig 5 using analytical model
% Exploration of f_s, N_s parameter space, and optimum parameters
% all calculations are for CoG model
% -------------

% -----------------------------
%% Fig 5 a,c, kd = 0.6 (cm-long axon)
% --------------------

options = struct();
trueL = 25000; % true length in microns
truev = 0.5; % velocity um/s
tau = trueL/truev; % timescale;
truekd = 1/(3600*24); %decay rate in per sec

options.kd = truekd*tau;
options.L = 1;
options.v = 1;

options.Nregions = 20;
options.M = 1500;

% number of stopped mitochondria
sinklist = 2:floor(options.M/options.Nregions);
% fraction of stopped mitochondria (f_s)
fsvals = sinklist*options.Nregions/options.M;

% number of stopping events (N_s)
nstoplist = logspace(-1,log10(2*options.Nregions),30);

Smvals_cg = zeros(length(nstoplist),length(sinklist));

for nc = 1:length(nstoplist)
    nstop = nstoplist(nc);
    
    
    pseff = nstop/(2*options.Nregions);
    [nc nstop pseff]
    
    for cc = 1:length(fsvals)       
        options.ps = pseff; 
        options.kw = options.Nregions*options.v*options.ps * (1/fsvals(cc) - 1) /options.L;
        [opt,Pmx,Mmx,Sm] = calcStopRestart(options);
        Smlast_cg(nc,cc) = Sm(end);
        Smvals_cg(nc,cc) = sum(Sm);     
        nsinks(nc,cc) = options.Nregions*options.M / (options.L * options.kw/options.v/options.ps + options.Nregions);
    end    
    
end

%% plot average health over all discret sites (Fig 5a)


cmap = BBVYWcolormap(100);
figure(1)
colormap(cmap)
pcolor(fsvals,nstoplist,Smvals_cg/options.M)
xlim([0.04,1])
ylim([0.1,10])
set(gca,'FontSize',16,'defaultTextInterpreter','latex','TickLabelInterpreter','latex','Layer','top','LineWidth',1.5)
set(gcf,'Position',[100 100 390*1.2 322*1.2])
set(gca,'Layer','top','LineWidth',1,...
'YScale','log','TickLength',[0.02 0.015])
%axis square
shading flat
xlabel('$f_s$')
ylabel('$N_s$')
c = colorbar;
caxis([0 0.14])
c.LineWidth = 1;
c.Label.Interpreter = 'latex';
c.TickLabelInterpreter = 'latex';
title('$\langle \hat{H} \rangle$, $k_d/L =$ 0.6')

%% plot the last region health (Fig. 5c)
figure(3)
colormap(cmap)
pcolor(fsvals,nstoplist,Smlast_cg/(options.M/options.Nregions))
xlim([0.04,1])
ylim([0.1,10])
set(gcf,'Position',[100 100 390*1.2 322*1.2])
set(gca,'FontSize',16,'Layer','top','LineWidth',1,...
    'YScale','log','TickLength',[0.02 0.015],...
    'defaultTextInterpreter','latex','TickLabelInterpreter','latex')

c = colorbar;
caxis([0 0.14])
c.LineWidth = 1;
c.Label.Interpreter = 'latex';
c.TickLabelInterpreter = 'latex';
title('$\hat{H_n}$, $k_d/L =$ 0.6','Interpreter','latex')
shading flat
xlabel('$f_s$')
ylabel('$N_s$')


% --------------
%% Repeat calculations with kd = 0.06 for mm-long axons (Fig. 5 b, d)
% ----------------
options = struct();
trueL = 2500; % true length in microns
truev = 0.5; % velocity um/s
tau = trueL/truev; % timescale;
truekd = 1/(3600*24); %decay rate in per sec

options.kd = truekd*tau;
options.L = 1;
options.v = 1;

options.Nregions = 20;
options.M = 1500;

sinklist = 2:floor(options.M/options.Nregions);
fsvals = sinklist*options.Nregions/options.M;

nstoplist = logspace(-1,log10(2*options.Nregions),30);

Smvals_cg = zeros(length(nstoplist),length(sinklist));

for nc = 1:length(nstoplist)
    nstop = nstoplist(nc);
    
    
    pseff = nstop/(2*options.Nregions);
    [nc nstop pseff]
    
    for cc = 1:length(fsvals)       
        options.ps = pseff; 
        options.kw = options.Nregions*options.v*options.ps * (1/fsvals(cc) - 1) /options.L;
        [opt,Pmx,Mmx,Sm] = calcStopRestart(options);
        Smlast_cg(nc,cc) = Sm(end);
        Smvals_cg(nc,cc) = sum(Sm);     
        nsinks(nc,cc) = options.Nregions*options.M / (options.L * options.kw/options.v/options.ps + options.Nregions);
    end    
    
end


%% plot average health over discrete sites (Fig. 5b)
cmap = BBVYWcolormap(100);
% average region health 
figure(2)
colormap(cmap)
pcolor(fsvals,nstoplist,Smvals_cg/options.M)
xlim([0.04,1])
ylim([0.1,10])
set(gca,'FontSize',16,'defaultTextInterpreter','latex','TickLabelInterpreter','latex','Layer','top','LineWidth',1.5)
set(gcf,'Position',[100 100 390*1.2 322*1.2])
set(gca,'Layer','top','LineWidth',1,...
'YScale','log','TickLength',[0.02 0.015])
shading flat
xlabel('$f_s$')
ylabel('$N_s$')
c = colorbar;
caxis([0 0.5])
c.LineWidth = 1;
c.Label.Interpreter = 'latex';
c.TickLabelInterpreter = 'latex';
title('$\langle \hat{H} \rangle$, $k_d/L =$ 0.06')

%% last region health (Fig. 5d)
figure(4)
colormap(cmap)
pcolor(fsvals,nstoplist,Smlast_cg/(options.M/options.Nregions))
xlim([0.04,1])
ylim([0.1,10])
set(gcf,'Position',[100 100 390*1.2 322*1.2])

set(gca,'FontSize',16,'Layer','top','LineWidth',1,...
    'YScale','log','TickLength',[0.02 0.015],...
    'defaultTextInterpreter','latex','TickLabelInterpreter','latex')

c = colorbar;
caxis([0 0.5])
c.LineWidth = 1;
c.Label.Interpreter = 'latex';
c.TickLabelInterpreter = 'latex';
title('$\hat{H_n}$, $k_d/L =$ 0.06')
shading flat
xlabel('$f_s$')
ylabel('$N_s$')

% ------------------
%% Optimum parameter values (Fig 5d, e) (for CoG model)
% -----------------

%% Calculations to figure out optimum value of N_s (Fig. 5e)
% These take a while to calculate. 
% Saved data from this calculation is provided in: Fig5_supportingdata.mat

Llist = logspace(1,5,1e2);
options = struct();

for l = 1:length(Llist)
    l
    trueL = Llist(l); % true length in microns
    truev = 0.5; % velocity um/s
    tau = trueL/truev; % timescale;
    truekd = 1/(3600*24); %decay rate in per sec
    options.kd = truekd*tau;
    kdlist(l) = options.kd; 
    options.L = 1;
    options.v = 1;
    %options.pf = 0.2; % fusion probability
    
    %cmat = parula(length(Mfixlist))*0.9;
    
    options.Nregions = 20;
    options.M = 1500;
    
    sinklist = 2:floor(options.M/options.Nregions);
    fsvals = sinklist*options.Nregions/options.M;
    
    nstoplist = logspace(-1,log10(2*options.Nregions),1e3);
    
    Smvals_cg = zeros(length(nstoplist),length(sinklist));
    
    for nc = 1:length(nstoplist)
        nstop = nstoplist(nc);
        
        
        pseff = nstop/(2*options.Nregions);
        %[nc nstop pseff]
        
        for cc = 1:length(fsvals)
            options.ps = pseff;
            options.kw = options.Nregions*options.v*options.ps * (1/fsvals(cc) - 1) /options.L;
            [opt,Pmx,Mmx,Sm] = calcStopRestart(options);
            Smlast_cg(nc,cc) = Sm(end);
            Smvals_cg(nc,cc) = sum(Sm);
            nsinks(nc,cc) = options.Nregions*options.M / (options.L * options.kw/options.v/options.ps + options.Nregions);
        end
        
    end
    % find value of nstoplist (PsN) at max Smval
    maximum = max(max(Smvals_cg));
    [xind,yind] = find(Smvals_cg==maximum);
    nstoplistmax(l) = nstoplist(xind);
    fslistmax(l) = fsvals(yind);
    
    maxlast = max(max(Smlast_cg));
    [xindlast,yindlast] = find(Smlast_cg==maxlast);
    nstoplist_lastmax(l) = nstoplist(xindlast);
    fslist_lastmax(l) = fsvals(yindlast);
    
end

%% Load calculated data and plot (optimum N_s, Fig. 5d)
% loaded results: 
% kdlist = decay rates
% nstoplistmax = N_s values that optimize average health
% nstoplist_lastmax = N_s values that optimize last region health
% fslistmax = f_s values that optimize average health
% fslist_lastmax = f_s values that optimize last region health

% Smvals_cg = grid of average health for different f_s, N_s values
% Smlast_cg = grid of last region health for different f_s, N_s values
% opt = detailed calculation options
load('Fig5_supportingdata.mat')


set(groot, 'defaultAxesTickLabelInterpreter','latex');
set(groot, 'defaultLegendInterpreter','latex');
set(groot, 'defaultTextInterpreter', 'latex');

figure
semilogx(kdlist, nstoplistmax, 'Linewidth', 2,'Color','r');
title('Optimum $N_s$ vs $k_d$')
ylabel('Optimum $N_s$')
xlabel('$k_d$')
hold on
semilogx(kdlist, nstoplist_lastmax, 'Linewidth', 2,'Color','b');
legend('Total Health', 'Last Region Health')
set(findall(gcf,'-property','FontSize'),'FontSize',18) 

%% now plot the optimum f_s values (Fig. 5f)
figure
semilogx(kdlist, fslistmax, 'Linewidth', 2,'Color','r');
title('Optimum $f_s$ vs $k_d$')
ylabel('Optimum $f_s$')
xlabel('$k_d$')
hold on
semilogx(kdlist, fslist_lastmax, 'Linewidth', 2, 'Color','b');
legend('Total Health', 'Last Region Health')
set(findall(gcf,'-property','FontSize'),'FontSize',18)   
  
