# Supplementary material for: Optimizing mitochondrial maintenance in extended neuronal projections
Source: PLoS Comput Biol. 2021 Jun 9;17(6):e1009073. doi: 10.1371/journal.pcbi.1009073 (PMC8216566; doi:10.1371/journal.pcbi.1009073)
Supplement: S1 Data — Simulation data and Matlab [83] scripts for generating Figs 2–10. (ZIP) [file pcbi.1009073.s010.zip › supportingdata/Fig6_plot.m]

%% Download code for analytic calculations from:
% https://github.com/lenafabr/mitofusion/
% to access calcSpaceStation.m and calcStopRestart.m

% -----------------
%% Calculate results comparing axons with or without local translation  

% options.trans_frac = %age of proteins produced through local translation
%%
addpath('../publiccode')
%% Data for trans_frac = 0 to compare against
% --------------------

options = struct();
trueL = 25000; % true length in microns
truev = 0.5; % velocity um/s
tau = trueL/truev; % timescale;
truekd = 1/(3600*24); %decay rate in per sec

options.kd = truekd*tau;
options.L = 1;
options.v = 1;

options.Nregions = 20;
options.M = 1500;

% number of stopped mitochondria
sinklist = 2:floor(options.M/options.Nregions);
% fraction of stopped mitochondria (f_s)
fsvals = sinklist*options.Nregions/options.M;

% translation fraction at 0%
options.trans_frac = 0; 


% number of stopping events (N_s)
nstoplist = logspace(-1,log10(2*options.Nregions),30);

Smvals_cg = zeros(length(nstoplist),length(sinklist));

for nc = 1:length(nstoplist)
    nstop = nstoplist(nc);
    
    
    pseff = nstop/(2*options.Nregions);
    [nc nstop pseff]
    
    for cc = 1:length(fsvals)       
        options.ps = pseff; 
        options.kw = options.Nregions*options.v*options.ps * (1/fsvals(cc) - 1) /options.L;
        [opt,Pmx,Mmx,Sm] = calcStopRestart_localtrans(options);
        Smlast_cg(nc,cc) = Sm(end);
        Smvals_cg(nc,cc) = sum(Sm);     
        nsinks(nc,cc) = options.Nregions*options.M / (options.L * options.kw/options.v/options.ps + options.Nregions);
    end    
    
end
%% get optima for trans_frac 0 
maxSmlast = max(max(Smlast_cg(:)));
[nsind_last fsind_last] = find(Smlast_cg == maxSmlast);
fsMax_last0 = fsvals(fsind_last);
nsMax_last0 = nstoplist(nsind_last); 

maxSm = max(max(Smvals_cg(:)));
[nsind fsind] = find(Smvals_cg == maxSm);
fsMax0 = fsvals(fsind);
nsMax0 = nstoplist(nsind);
%% Plot avg and distal health for trans_frac = 0.1 (cm-long axon)
% --------------------

options = struct();
trueL = 25000; % true length in microns
truev = 0.5; % velocity um/s
tau = trueL/truev; % timescale;
truekd = 1/(3600*24); %decay rate in per sec

options.kd = truekd*tau;
options.L = 1;
options.v = 1;

options.Nregions = 20;
options.M = 1500;

% number of stopped mitochondria
sinklist = 2:floor(options.M/options.Nregions);
% fraction of stopped mitochondria (f_s)
fsvals = sinklist*options.Nregions/options.M;

% translation fraction at 10%
options.trans_frac = 0.1; 


% number of stopping events (N_s)
nstoplist = logspace(-1,log10(2*options.Nregions),30);

Smvals_cg = zeros(length(nstoplist),length(sinklist));

for nc = 1:length(nstoplist)
    nstop = nstoplist(nc);
    
    
    pseff = nstop/(2*options.Nregions);
    [nc nstop pseff]
    
    for cc = 1:length(fsvals)       
        options.ps = pseff; 
        options.kw = options.Nregions*options.v*options.ps * (1/fsvals(cc) - 1) /options.L;
        [opt,Pmx,Mmx,Sm] = calcStopRestart_localtrans(options);
        Smlast_cg(nc,cc) = Sm(end);
        Smvals_cg(nc,cc) = sum(Sm);     
        nsinks(nc,cc) = options.Nregions*options.M / (options.L * options.kw/options.v/options.ps + options.Nregions);
    end    
    
end
%% get optima for trans_frac 0.1 
maxSmlast = max(max(Smlast_cg(:)));
[nsind_last fsind_last] = find(Smlast_cg == maxSmlast);
fsMax_last = fsvals(fsind_last);
nsMax_last = nstoplist(nsind_last); 

maxSm = max(max(Smvals_cg(:)));
[nsind fsind] = find(Smvals_cg == maxSm);
fsMax = fsvals(fsind);
nsMax = nstoplist(nsind); 
 
%% plot average health over all discrete sites (Fig 5a)

cmap = BBVYWcolormap(100);
figure(1)
colormap(cmap)
pcolor(fsvals,nstoplist,Smvals_cg/options.M)
xlim([0.04,1])
ylim([0.1,10])
hold on
plot(fsMax,nsMax, '*','MarkerSize',10,'Color','r','LineWidth',2)
hold on
plot(fsMax0,nsMax0, 'o','MarkerSize',10,'Color','b','LineWidth',2)
set(gca,'FontSize',16,'defaultTextInterpreter','latex','TickLabelInterpreter','latex','Layer','top','LineWidth',1.5)
set(gcf,'Position',[100 100 390*1.2 322*1.2])
set(gca,'Layer','top','LineWidth',1,...
'YScale','log','TickLength',[0.02 0.015])
%axis square
shading flat
xlabel('$f_s$')
ylabel('$N_s$')
c = colorbar;
caxis([0 0.16])
c.LineWidth = 1;
c.Label.Interpreter = 'latex';
c.TickLabelInterpreter = 'latex';
title('$\langle \hat{H} \rangle$, $\hat{k_d} =$ 0.6, 10\% local translation')
x0=10;
y0=10;
width=550;
height=450;
set(gcf,'position',[x0,y0,width,height])
%% plot the last region health (Fig. 5c)
figure(3)
colormap(cmap)
pcolor(fsvals,nstoplist,Smlast_cg/(options.M/options.Nregions))
xlim([0.04,1])
ylim([0.1,10])
hold on
plot(fsMax_last,nsMax_last, '*','MarkerSize',10,'Color','r','LineWidth',2)
hold on
plot(fsMax_last0,nsMax_last0, 'o','MarkerSize',10,'Color','b','LineWidth',2)
set(gcf,'Position',[100 100 390*1.2 322*1.2])
set(gca,'FontSize',16,'Layer','top','LineWidth',1,...
    'YScale','log','TickLength',[0.02 0.015],...
    'defaultTextInterpreter','latex','TickLabelInterpreter','latex')

c = colorbar;
caxis([0 0.16])
c.LineWidth = 1;
c.Label.Interpreter = 'latex';
c.TickLabelInterpreter = 'latex';
title('$\hat{H_n}$, $\hat{k_d} =$ 0.6, 10\% local translation','Interpreter','latex')
shading flat
xlabel('$f_s$')
ylabel('$N_s$')
x0=10;
y0=10;
width=550;
height=450;
set(gcf,'position',[x0,y0,width,height])
%% Plot avg and distal health (like Fig 5 a,c, kd = 0.6) (cm-long axon) high translation 30%
% --------------------

options = struct();
trueL = 25000; % true length in microns
truev = 0.5; % velocity um/s
tau = trueL/truev; % timescale;
truekd = 1/(3600*24); %decay rate in per sec

options.kd = truekd*tau;
options.L = 1;
options.v = 1;

options.Nregions = 20;
options.M = 1500;

% number of stopped mitochondria
sinklist = 2:floor(options.M/options.Nregions);
% fraction of stopped mitochondria (f_s)
fsvals = sinklist*options.Nregions/options.M;

% translation fraction at 30%
options.trans_frac = 0.3; 


% number of stopping events (N_s)
nstoplist = logspace(-1,log10(2*options.Nregions),30);

Smvals_cg = zeros(length(nstoplist),length(sinklist));

for nc = 1:length(nstoplist)
    nstop = nstoplist(nc);
    
    
    pseff = nstop/(2*options.Nregions);
    [nc nstop pseff]
    
    for cc = 1:length(fsvals)       
        options.ps = pseff; 
        options.kw = options.Nregions*options.v*options.ps * (1/fsvals(cc) - 1) /options.L;
        [opt,Pmx,Mmx,Sm] = calcStopRestart_localtrans(options);
        Smlast_cg(nc,cc) = Sm(end);
        Smvals_cg(nc,cc) = sum(Sm);     
        nsinks(nc,cc) = options.Nregions*options.M / (options.L * options.kw/options.v/options.ps + options.Nregions);
    end    
    
end
%% get optima for trans_frac 0.3 
maxSmlast = max(max(Smlast_cg(:)));
[nsind_last fsind_last] = find(Smlast_cg == maxSmlast);
fsMax_last = fsvals(fsind_last);
nsMax_last = nstoplist(nsind_last); 

maxSm = max(max(Smvals_cg(:)));
[nsind fsind] = find(Smvals_cg == maxSm);
fsMax = fsvals(fsind);
nsMax = nstoplist(nsind); 

%% plot average health over all discret sites (Fig 5a)

cmap = BBVYWcolormap(100);
figure(1)
colormap(cmap)
pcolor(fsvals,nstoplist,Smvals_cg/options.M)
xlim([0.04,1])
ylim([0.1,10])
hold on
plot(fsMax,nsMax, '*','MarkerSize',10,'Color','r','LineWidth',2)
hold on
plot(fsMax0,nsMax0, 'o','MarkerSize',10,'Color','b','LineWidth',2)

set(gca,'FontSize',16,'defaultTextInterpreter','latex','TickLabelInterpreter','latex','Layer','top','LineWidth',1.5)
set(gcf,'Position',[100 100 390*1.2 322*1.2])
set(gca,'Layer','top','LineWidth',1,...
'YScale','log','TickLength',[0.02 0.015])
%axis square
shading flat
xlabel('$f_s$')
ylabel('$N_s$')
c = colorbar;
caxis([0 0.26])
c.LineWidth = 1;
c.Label.Interpreter = 'latex';
c.TickLabelInterpreter = 'latex';
title('$\langle \hat{H} \rangle$, $\hat{k_d} =$ 0.6, 30\% local translation')
x0=10;
y0=10;
width=550;
height=450;
set(gcf,'position',[x0,y0,width,height])
%% plot the last region health (Fig. 5c)
figure(3)
colormap(cmap)
pcolor(fsvals,nstoplist,Smlast_cg/(options.M/options.Nregions))
xlim([0.04,1])
ylim([0.1,10])
hold on
plot(fsMax_last,nsMax_last, '*','MarkerSize',10,'Color','r','LineWidth',2)
hold on
plot(fsMax_last0,nsMax_last0, 'o','MarkerSize',10,'Color','b','LineWidth',2)

set(gcf,'Position',[100 100 390*1.2 322*1.2])
set(gca,'FontSize',16,'Layer','top','LineWidth',1,...
    'YScale','log','TickLength',[0.02 0.015],...
    'defaultTextInterpreter','latex','TickLabelInterpreter','latex')

c = colorbar;
caxis([0 0.26])
c.LineWidth = 1;
c.Label.Interpreter = 'latex';
c.TickLabelInterpreter = 'latex';
title('$\hat{H_n}$, $\hat{k_d} =$ 0.6, 30\% local translation','Interpreter','latex')
shading flat
xlabel('$f_s$')
ylabel('$N_s$')
x0=10;
y0=10;
width=550;
height=450;
set(gcf,'position',[x0,y0,width,height])

%% plot enhancement for different translation ratios
%% calculate for high kd = 0.6
trans_frac_list = [0 0.05 0.1 0.3];
options = struct();
trueL = 1e5; % true length in microns
truev = 0.5; % velocity um/s
tau = trueL/truev; % timescale;
truekd = 1/(3600*24*4); %decay rate in per sec    
options.kd = truekd*tau;

options.L = 1;
options.v = 1;
options.Nregions = 10;
options.M = 1500;
        
% desired fraction stopped
fs = 0.5;

% stopping probability
nstopopt = 4;
options.ps = nstopopt/(2*options.Nregions);
% use the kw that gives the desired fraction stopped
options.kw = options.Nregions*options.v*options.ps * (1/fs - 1) /options.L;

% initialize Sm_trans
Sm_trans = zeros(length(trans_frac_list),options.Nregions);

for i = 1:length(trans_frac_list)
    options.trans_frac = trans_frac_list(i); % %age local translated proteins
    % this calculation for CoG model returns:
    % opt = all options used
    % Pmx = positively-moving health density (not normalized)
    % Mmx = negatively-moving health density (not normalized)
    % (both Pmx and Mmx are calculated at spatial positions xplot)
    % Sm = total health in each discrete site (not normalized)
    % regpos = positions of discrete sites
    [opt,Pmx_trans,Mmx_trans,Sm_trans(i,:),regpos,xplot] = calcStopRestart_localtrans(options);
end
%% calculate for low kd = 0.06
trans_frac_list = [0 0.05 0.1 0.3];
options = struct();
trueL = 1e3; % true length in microns
truev = 0.5; % velocity um/s
tau = trueL/truev; % timescale;
truekd = 1/(3600*24*4); %decay rate in per sec    
options.kd = truekd*tau;

options.L = 1;
options.v = 1;
options.Nregions = 10;
options.M = 1500;
        
% desired fraction stopped
fs = 0.5;

% stopping probability
nstopopt = 4;
options.ps = nstopopt/(2*options.Nregions);
% use the kw that gives the desired fraction stopped
options.kw = options.Nregions*options.v*options.ps * (1/fs - 1) /options.L;

% initialize Sm_trans
Sm_trans_kdlow = zeros(length(trans_frac_list),options.Nregions);

for i = 1:length(trans_frac_list)
    options.trans_frac = trans_frac_list(i); % %age local translated proteins
    % this calculation for CoG model returns:
    % opt = all options used
    % Pmx = positively-moving health density (not normalized)
    % Mmx = negatively-moving health density (not normalized)
    % (both Pmx and Mmx are calculated at spatial positions xplot)
    % Sm = total health in each discrete site (not normalized)
    % regpos = positions of discrete sites
    [opt,Pmx_trans,Mmx_trans,Sm_trans_kdlow(i,:),regpos,xplot] = calcStopRestart_localtrans(options);
end
%% plot enhancement
figure
cmat = [0 0 255;255 0 125;255 204 0]/255;
h1 = plot(regpos,Sm_trans(2,:)./Sm_trans(1,:),'-','Color',cmat(1,:),'LineWidth',2);
hold on
h2 = plot(regpos,Sm_trans(3,:)./Sm_trans(1,:),'-','Color',cmat(2,:),'LineWidth',2);
hold on
h3 = plot(regpos,Sm_trans(4,:)./Sm_trans(1,:),'-','Color',cmat(3,:),'LineWidth',2);
hold on
h4 = plot(regpos,Sm_trans_kdlow(2,:)./Sm_trans_kdlow(1,:),'--','Color',cmat(1,:),'LineWidth',2);
hold on
h5 = plot(regpos,Sm_trans_kdlow(3,:)./Sm_trans_kdlow(1,:),'--','Color',cmat(2,:),'LineWidth',2);
hold on
h6 = plot(regpos,Sm_trans_kdlow(4,:)./Sm_trans_kdlow(1,:),'--','Color',cmat(3,:),'LineWidth',2);
hold off

set(gca,'LineWidth',1.5,'defaultTextInterpreter','latex','TickLabelInterpreter','latex','FontSize',14)
xlabel('position $x/L$')
ylabel('Enhancement in health, $H_{i,t}/H_i$')
title('$f_s$ = 0.5, $N_s$ = 4')
%leg = legend([h1,h2,h3,h4,h5,h6],'$1\%$ translation, $k_d$ = 0.6','$5\%$ translation', ...
%'$10\%$ translation','$1\%$ translation, $k_d$ = 0.06','$5\%$ translation', '$10\%$ translation');
leg = legend([h1,h2,h3,h4,h5,h6],'$5\%$ translation, $\hat{k_d}$ = 0.6','$10\%$ translation', ...
'$30\%$ translation','$5\%$ translation, $\hat{k_d}$ = 0.06','$10\%$ translation', '$30\%$ translation');
leg.Interpreter = 'latex';
ylim([1,1.9])
x0=10;
y0=10;
width=550;
height=450;
set(gcf,'position',[x0,y0,width,height])
