# Supplementary material for: Optimizing mitochondrial maintenance in extended neuronal projections
Source: PLoS Comput Biol. 2021 Jun 9;17(6):e1009073. doi: 10.1371/journal.pcbi.1009073 (PMC8216566; doi:10.1371/journal.pcbi.1009073)
Supplement: S1 Data — Simulation data and Matlab [83] scripts for generating Figs 2–10. (ZIP) [file pcbi.1009073.s010.zip › supportingdata/Fig9_plot.m]

% load in data for Fig 7 and 8
load('Fig7_8_supportingdata.mat')

% deathlvllist = phi values
% pslist = stopping probabilities
% nreg = number of discrete sites
% M0 = total number of mitochondria in absence of mitophagy
% stoppedprot_ss_sm8 = SS model, total health of all stopped mitos at all discrete sites
% totmito_ss_sm8 = SS model, total number of mitochondria
% stoppedmito_ss_sm = SS model, total number of stopped mitochondria
% stoppedprot_cog_sm8, totmito_cog_sm8, stoppedmito_cog_sm: analogous quantities for CoG model

% ---------------------
%% Figure 8 plots: Normalize by total mitochondrial content
% ----------------------

%% Fig 8a
% Plot fraction of actual mitochondrial content that is stationary

figure(1)
cmap = [0 0 255;255 0 125;255 204 0]/255;

% get p_s value corresponding to N_s=2;
Ns = 2;
[a,psind] = min(abs(pslist-Ns/2/nreg));

plot(deathlvllist,stoppedmito_cog_sm8(:,psind)./totmito_cog_sm8(:,psind),'b-','LineWidth',2)
hold all
plot(deathlvllist,stoppedmito_ss_sm8(:,psind)./totmito_ss_sm8(:,psind),'b--','LineWidth',2)

hold off
%legend('$NS/M^{(0)}$, SS','$NS/M^{(0)}$, CoG','$NS/M$, SS','$NS/M$, CoG','Interpreter','latex')
legend('CoG','SS','Interpreter','latex')

set(gca,'FontSize',16,'defaultTextInterpreter','latex','TickLabelInterpreter','latex')
ylabel('fraction stopped')
xlabel('$\phi$')
% ----------

%% Fig 8b (average health normalized by M/n, CoG model)

figure(2)
pcolor(deathlvllist,pslist*2*nreg,stoppedprot_cog_sm8'./totmito_cog_sm8')
set(gca,'YScale','log')
shading flat
cb=colorbar;
set(gca,'FontSize',16,'defaultTextInterpreter','latex','TickLabelInterpreter','latex','Layer','top','LineWidth',1.5)
cb.TickLabelInterpreter = 'latex'
xlabel('$\phi$')
ylabel('$N_s$')
caxis([0,0.45])
title('CoG, $\left<\widehat{H}\right> $');
cmap = BBVYWcolormap(100);
colormap(cmap)

%% Fig 7c (last site health normalized by M0/n, CoG model)
figure(3)
pcolor(deathlvllist,pslist*2*nreg,lastregprot_cog_sm8'./totmito_cog_sm8'*nreg)
set(gca,'YScale','log')
shading flat
cb=colorbar;
set(gca,'FontSize',16,'defaultTextInterpreter','latex','TickLabelInterpreter','latex','Layer','top','LineWidth',1.5)
cb.TickLabelInterpreter = 'latex'
xlabel('$\phi$')
ylabel('$N_s$')
caxis([0,0.45])
title('CoG, $\widehat{H}_N $');
cmap = BBVYWcolormap(100);
colormap(cmap)


%% Fig 8d (average health normalized by M/N, SS model)
figure(4)
pcolor(deathlvllist,pslist*2*nreg,stoppedprot_ss_sm8'./totmito_ss_sm8')
set(gca,'YScale','log')
shading flat
cb=colorbar;
set(gca,'FontSize',16,'defaultTextInterpreter','latex','TickLabelInterpreter','latex','Layer','top','LineWidth',1.5)
cb.TickLabelInterpreter = 'latex'
xlabel('$\phi$')
ylabel('$N_s$')
caxis([0,0.45])
title('SS, $\left<\widehat{H}\right> $');
cmap = BBVYWcolormap(100);
colormap(cmap)

%% Fig 8e (last site health normalized by M/N, SS model)
figure(5)
pcolor(deathlvllist,pslist*2*nreg,lastregprot_ss_sm8'/M0*nreg)
set(gca,'YScale','log')
shading flat
cb=colorbar;
set(gca,'FontSize',16,'defaultTextInterpreter','latex','TickLabelInterpreter','latex','Layer','top','LineWidth',1.5)
cb.TickLabelInterpreter = 'latex'
xlabel('$\phi$')
ylabel('$N_s$')
caxis([0,0.45])
title('SS, $\widehat{H}_N $');
cmap = BBVYWcolormap(100);
colormap(cmap)

% -----------
%% Plots for Figure Supplement: 
% CoG model variation with explicitly fixed number of mitochondri
% ----------------

% Fig S4a: CoG model, with fixed M, average health over all regions
figure(1)
pcolor(deathlvllist,pslist*2*nreg,stoppedprot_cogM_sm8'./M0)
set(gca,'YScale','log')
shading flat
cb=colorbar;
set(gca,'FontSize',16,'defaultTextInterpreter','latex','TickLabelInterpreter','latex','Layer','top','LineWidth',1.5)
cb.TickLabelInterpreter = 'latex'
xlabel('$\phi$')
ylabel('$N_s$')
caxis([0,0.45])
title('CoG, fixed M, $\left<\widehat{H}\right> $');
cmap = BBVYWcolormap(100);
colormap(cmap)

%% Fig S4b: CoG model, with fixed M, last region health
figure(2)
pcolor(deathlvllist,pslist*2*nreg,lastregprot_cog_sm8'./M0*nreg)
set(gca,'YScale','log')
shading flat
cb=colorbar;
set(gca,'FontSize',16,'defaultTextInterpreter','latex','TickLabelInterpreter','latex','Layer','top','LineWidth',1.5)
cb.TickLabelInterpreter = 'latex'
xlabel('$\phi$')
ylabel('$N_s$')
caxis([0,0.45])
title('CoG, $\widehat{H}_N $');
cmap = BBVYWcolormap(100);
colormap(cmap)

% -----------
%% Supplemental Figure S4, panel c; optimizing last region health
% -----------

%% load in simulation data
load('Fig9_supportingdata.mat')

%%
figure(3) % o

cmat = [0 0 255;255 0 125;255 204 0]/255;

% allowed phi values (exclude the ones where last region must be 0 always)
phimax = exp(-kp*nreg/(nreg+1));
phiind = find(deathlvllist>-1 & deathlvllist<phimax);

% avg prot
errorbar(deathlvllist, avgstopprot_cog_optlast,semstopprot_cog_optlast,'-','LineWidth',2,'Color','b');
hold all
errorbar(deathlvllist, avgstopprot_cogM_optlast,semstopprot_cogM_optlast,'--','LineWidth',2,'Color','b');

% last region
errorbar(deathlvllist, avglastprot_cog_optlast*nreg,semlastprot_cog_optlast*nreg,'-','LineWidth',2,'Color',cmat(3,:));

errorbar(deathlvllist, avglastprot_cogM_optlast*nreg,semlastprot_cogM_optlast*nreg,'--','LineWidth',2,'Color',cmat(3,:));

hold off
set(gca,'FontSize',16,'defaultTextInterpreter','latex','TickLabelInterpreter','latex')
xlabel('$\phi$')
ylabel('optimal health, $\widehat{H}_N$ maximized')
legend('$\left<\widehat{H}\right>$, CoG, fixed $k_p$','$\left<\widehat{H}\right>$, CoG, fixed $M$',...
    '$\widehat{H}_N$, CoG, fixed $k_p$','$\widehat{H}_N$, CoG, fixed $M$','Interpreter','latex')

xlim([0,0.6])
