# Supplementary material for: Optimizing mitochondrial maintenance in extended neuronal projections
Source: PLoS Comput Biol. 2021 Jun 9;17(6):e1009073. doi: 10.1371/journal.pcbi.1009073 (PMC8216566; doi:10.1371/journal.pcbi.1009073)
Supplement: S1 Data — Simulation data and Matlab [83] scripts for generating Figs 2–10. (ZIP) [file pcbi.1009073.s010.zip › supportingdata/Fig4_calc_plot.m]

%% Download code for analytic calculations from:
% https://github.com/lenafabr/mitofusion/
% to access calcSpaceStation.m and calcStopRestart.m

%%
% Perform analytic calculations and plot for Fig. 4 and corresponding
% supplemental figure. Shows that health levels depend primarily on 
% N_s and f_s parameters

%% Fig 4a,  N_s = 2; claculated with ss model

figure
cmat = [0 0 255;255 0 125;255 204 0]/255;

% different numbers of regions
Nlist = [30 100];

PsN = 2; % fixed average number of stopping events

options = struct();
trueL = 2500; % true length in microns
truev = 0.5; % velocity um/s
tau = trueL/truev; % timescale;
truekd = 1/(3600*24); %decay rate in per sec

options.kd = truekd*tau;
options.L = 1;
options.v = 1;

% total number of mitochondria
options.M = 1600;  

Smvals_ss = {}; fsvals = {};
lastSmvals_ss = {};

clear legstrings
for nc = 1:length(Nlist)
    options.Nregions = Nlist(nc);
    %options.M = 500;%Mfix*options.Nregions;
    
    % maximum sinks per region
    maxsinkreg = floor(options.M/options.Nregions);
    
    skip = floor(maxsinkreg/40)+1;
    sinklist = 1:skip:maxsinkreg;
    
    pseff = PsN/(2*options.Nregions);
    
    Smvals_ss{nc} = NaN*ones(1,length(sinklist));
    fsvals{nc} = Smvals_ss{nc};
    for cc = 1:length(sinklist)
        sinkreg = sinklist(cc); % number of sinks per region
        [nc cc sinkreg]
        
        options.Nsinks = sinkreg*options.Nregions;
        fsvals{nc}(cc) = options.Nsinks/options.M;
        
        options.pf = 2*(1-(1 - pseff)^(1/sinkreg));        
        if (options.pf>1); continue; end                
        options.sinkinreginput = repmat(1:options.Nregions,1,sinkreg);
        [Smreg,opt,Nm,Pmx,Mmx] = calcSpaceStation(options);
        Smvals_ss{nc}(cc) = sum(Smreg)/options.Nregions;
        lastSmvals_ss{nc}(cc) = Smreg(end);
    end
        
    plot(fsvals{nc},Smvals_ss{nc}/(options.M/options.Nregions),'-','Color',cmat(nc,:),'LineWidth',2,'MarkerSize',7)
    hold all
    plot(fsvals{nc},lastSmvals_ss{nc}/(options.M/options.Nregions),'--','Color',cmat(nc,:),'LineWidth',2,'MarkerSize',7)    
    drawnow
    
    legstrings{nc} = sprintf('N=%d', options.Nregions);
    
end
hold off

%
set(gca,'LineWidth',1.5,'defaultTextInterpreter','latex','TickLabelInterpreter','latex','FontSize',14)
ylim([0, 0.51])
xlabel('fraction stopped $f_s$')
ylabel('normalized health')


%------------------------
%% Fig 4b, N_s = 20, calculated with SS model
cmat = [0 0 255;255 0 125;255 204 0]/255;
% ------------
Nlist = [30 100];

PsN = 20; % average number of stopping events

options = struct();
trueL = 2500; % true length in microns
truev = 0.5; % velocity um/s
tau = trueL/truev; % timescale;
truekd = 1/(3600*24); %decay rate in per sec

options.kd = truekd*tau;
options.L = 1;
options.v = 1;

% total number of mitochondria
options.M = 1600;  

%cmat = parula(length(Nlist))*0.9;
Smvals_ss = {}; fsvals = {};
lastSmvals_ss = {};

figure
clear legstrings
for nc = 1:length(Nlist)
    options.Nregions = Nlist(nc);
    %options.M = 500;%Mfix*options.Nregions;
    
    % maximum sinks per region
    maxsinkreg = floor(options.M/options.Nregions);
    
    skip = floor(maxsinkreg/40)+1;
    sinklist = 1:skip:maxsinkreg;
    
    pseff = PsN/(2*options.Nregions);
    
    Smvals_ss{nc} = NaN*ones(1,length(sinklist));
    fsvals{nc} = Smvals_ss{nc};
    for cc = 1:length(sinklist)
        sinkreg = sinklist(cc); % number of sinks per region
        [nc cc sinkreg]
        
        options.Nsinks = sinkreg*options.Nregions;
        fsvals{nc}(cc) = options.Nsinks/options.M;
        
        options.pf = 2*(1-(1 - pseff)^(1/sinkreg));        
        if (options.pf>1); continue; end                
        options.sinkinreginput = repmat(1:options.Nregions,1,sinkreg);
        [Smreg,opt,Nm,Pmx,Mmx] = calcSpaceStation(options);
        Smvals_ss{nc}(cc) = sum(Smreg)/options.Nregions;
        lastSmvals_ss{nc}(cc) = Smreg(end);
    end
        
    plot(fsvals{nc},Smvals_ss{nc}/(options.M/options.Nregions),'-','Color',cmat(nc,:),'LineWidth',2,'MarkerSize',7)
    hold all
    plot(fsvals{nc},lastSmvals_ss{nc}/(options.M/options.Nregions),'--','Color',cmat(nc,:),'LineWidth',2,'MarkerSize',7)    
    drawnow
    
    legstrings{nc} = sprintf('N=%d', options.Nregions);
    
end
hold off

%
set(gca,'LineWidth',1.5,'defaultTextInterpreter','latex','TickLabelInterpreter','latex','FontSize',14)
ylim([0, 0.51])
xlabel('fraction stopped $f_s$')
ylabel('normalized health')

% -----------------------
%% Supplemental figure: change value of M, keep number of regions constant

%% Supplemental figure (a) PsN = 2, SS model
cmat = [0 0 255;255 0 125;255 204 0]/255;


figure
PsN = 2; % average number of stopping events

options = struct();
trueL = 2500; % true length in microns
truev = 0.5; % velocity um/s
tau = trueL/truev; % timescale;
truekd = 1/(3600*24); %decay rate in per sec

options.kd = truekd*tau;
options.L = 1;
options.v = 1;

%cmat = parula(length(Nlist))*0.9;
Smvals_ss = {}; fsvals = {};
lastSmvals_ss = {};

options.Nregions = 30;
% different number of total M
Mlist = [300 1500];

clear legstrings
for nc = 1:length(Mlist)
    options.M = Mlist(nc);    
    
    % maximum sinks per region
    maxsinkreg = floor(options.M/options.Nregions);
    
    skip = floor(maxsinkreg/40)+1;
    sinklist = 1:skip:maxsinkreg;
    
    pseff = PsN/(2*options.Nregions);
    
    Smvals_ss{nc} = NaN*ones(1,length(sinklist));
    fsvals{nc} = Smvals_ss{nc};
    for cc = 1:length(sinklist)
        sinkreg = sinklist(cc); % number of sinks per region
        [nc cc sinkreg]
        
        options.Nsinks = sinkreg*options.Nregions;
        fsvals{nc}(cc) = options.Nsinks/options.M;
        
        options.pf = 2*(1-(1 - pseff)^(1/sinkreg));        
        if (options.pf>1); continue; end                
        options.sinkinreginput = repmat(1:options.Nregions,1,sinkreg);
        [Smreg,opt,Nm,Pmx,Mmx] = calcSpaceStation(options);
        Smvals_ss{nc}(cc) = sum(Smreg)/options.Nregions;
        lastSmvals_ss{nc}(cc) = Smreg(end);
    end
        
    plot(fsvals{nc},Smvals_ss{nc}/(options.M/options.Nregions),'-','Color',cmat(nc,:),'LineWidth',2,'MarkerSize',7)
    hold all
    plot(fsvals{nc},lastSmvals_ss{nc}/(options.M/options.Nregions),'--','Color',cmat(nc,:),'LineWidth',2,'MarkerSize',7)    
    drawnow
    
    legstrings{nc} = sprintf('N=%d', options.Nregions);
    
end
hold on

%
set(gca,'LineWidth',1.5,'defaultTextInterpreter','latex','TickLabelInterpreter','latex','FontSize',14)
ylim([0, 0.51])
xlabel('fraction stopped $f_s$')
ylabel('normalized health')

%% Supplement fig (b) PsN = 20
figure
cmat = [0 0 255;255 0 125;255 204 0]/255;

PsN = 20; % average number of stopping events

options = struct();
trueL = 2500; % true length in microns
truev = 0.5; % velocity um/s
tau = trueL/truev; % timescale;
truekd = 1/(3600*24); %decay rate in per sec

options.kd = truekd*tau;
options.L = 1;
options.v = 1;

%cmat = parula(length(Nlist))*0.9;
Smvals_ss = {}; fsvals = {};
lastSmvals_ss = {};

options.Nregions = 30;
Mlist = [300 1500];

clear legstrings
for nc = 1:length(Mlist)
    options.M = Mlist(nc);    
    
    % maximum sinks per region
    maxsinkreg = floor(options.M/options.Nregions);
    
    skip = floor(maxsinkreg/40)+1;
    sinklist = 1:skip:maxsinkreg;
    
    pseff = PsN/(2*options.Nregions);
    
    Smvals_ss{nc} = NaN*ones(1,length(sinklist));
    fsvals{nc} = Smvals_ss{nc};
    for cc = 1:length(sinklist)
        sinkreg = sinklist(cc); % number of sinks per region
        [nc cc sinkreg]
        
        options.Nsinks = sinkreg*options.Nregions;
        fsvals{nc}(cc) = options.Nsinks/options.M;
        
        options.pf = 2*(1-(1 - pseff)^(1/sinkreg));        
        if (options.pf>1); continue; end                
        options.sinkinreginput = repmat(1:options.Nregions,1,sinkreg);
        [Smreg,opt,Nm,Pmx,Mmx] = calcSpaceStation(options);
        Smvals_ss{nc}(cc) = sum(Smreg)/options.Nregions;
        lastSmvals_ss{nc}(cc) = Smreg(end);
    end
        
    plot(fsvals{nc},Smvals_ss{nc}/(options.M/options.Nregions),'-','Color',cmat(nc,:),'LineWidth',2,'MarkerSize',7)
    hold all
    plot(fsvals{nc},lastSmvals_ss{nc}/(options.M/options.Nregions),'--','Color',cmat(nc,:),'LineWidth',2,'MarkerSize',7)    
    drawnow
    
    legstrings{nc} = sprintf('N=%d', options.Nregions);
    
end
hold on

%
set(gca,'LineWidth',1.5,'defaultTextInterpreter','latex','TickLabelInterpreter','latex','FontSize',14)
ylim([0, 0.51])
xlabel('fraction stopped $f_s$')
ylabel('normalized health')
