# Supplementary material for: Optimizing mitochondrial maintenance in extended neuronal projections
Source: PLoS Comput Biol. 2021 Jun 9;17(6):e1009073. doi: 10.1371/journal.pcbi.1009073 (PMC8216566; doi:10.1371/journal.pcbi.1009073)
Supplement: S1 Data — Simulation data and Matlab [83] scripts for generating Figs 2–10. (ZIP) [file pcbi.1009073.s010.zip › supportingdata/Fig2_calc_plot.m]

%% Download code for analytic calculations from:
% https://github.com/lenafabr/mitofusion/
% to access calcSpaceStation.m and calcStopRestart.m


%% This will generate Fig. 2 of the manuscript, and the corresponding supplemental figure

% -------------
%%  Analytic calculations for CoG model (Fig. 2)
% ---------------
options = struct();
trueL = 1e5; % true length in microns
truev = 0.5; % velocity um/s
tau = trueL/truev; % timescale;
truekd = 1/(3600*24*4); %decay rate in per sec    
options.kd = truekd*tau;

options.L = 1;
options.v = 1;
options.Nregions = 5;
options.M = 1500;
        
% desired fraction stopped
fs = 0.5;

% stopping probability
options.ps = 0.4;
% use the kw that gives the desired fraction stopped
options.kw = options.Nregions*options.v*options.ps * (1/fs - 1) /options.L;

% this calculation for CoG model returns:
% opt = all options used
% Pmx = positively-moving health density (not normalized)
% Mmx = negatively-moving health density (not normalized)
% (both Pmx and Mmx are calculated at spatial positions xplot)
% Sm = total health in each discrete site (not normalized)
% regpos = positions of discrete sites
[opt,Pmx,Mmx,Sm,regpos,xplot] = calcStopRestart(options);

%%
figure
cmat = [0 0 255;255 0 125;255 204 0]/255;
for sc = 1:opt.Nregions    
    plot([regpos(sc) regpos(sc)],[0,0.3],'k--','LineWidth',2)
    hold all
end
h1 = plot(xplot,Pmx/(opt.M),'Color',cmat(1,:),'LineWidth',2)
hold on
h2 = plot(xplot,Mmx/(opt.M), 'Color', cmat(2,:),'LineWidth',2)
hold on;
%plot(xplot, Smplot, '.','Color', cmat(3,:),'MarkerSize',20);
h3 = plot(regpos,Sm/(opt.M/opt.Nregions),'.','Color',cmat(3,:),'MarkerSize',40)
hold off

set(gca,'LineWidth',1.5,'defaultTextInterpreter','latex','TickLabelInterpreter','latex','FontSize',14)
xlabel('position $x/L$')
ylabel('normalized mitochondrial health')

leg = legend([h1,h2,h3],'anterograde $H^+/M$','retrograde $H^-/M$', 'stationary $H_i/(M/n)$');
leg.Interpreter = 'latex';

%% load fortran simulation results
load('Fig2_supportingdata.mat')

% Msim = average total number of mitochondria in simulation
% for CoG model:
% avgantprot_cog = average anterograde-moving health density 
% stdantprot_cog = standard deviation of anterograde-moving health density
% (from many iterations)
% avgretprot_cog, stdretprot_cog = same thing for retrograde-moving 
% avgstopprot_cog, stdstopprot_cog = average and st. dev. of health in each
% discrete region
% *_ss = analogous quantities for SS model (for figure supplement plot)

% binmid = bin midpoints
% regpos = discrete region positions

% bin width
bw = binmid(2)-binmid(1);
% number of discrete sites
nreg = length(regpos);
%% plot sim results as shaded areas over the analytic results
cmat = [0 0 255;255 0 125;255 204 0]/255;

hold all
inBetween = [avgantprot_cog-stdantprot_cog,fliplr(avgantprot_cog+stdantprot_cog)]/(Msim_cog*bw);
x2 = [binmid, fliplr(binmid)];
fill(x2,inBetween,cmat(1,:),'facealpha',0.2,'edgealpha',0)

inBetween = [avgretprot_cog-stdretprot_cog,fliplr(avgretprot_cog+stdretprot_cog)]/(Msim_cog*bw);
x2 = [binmid, fliplr(binmid)];
fill(x2,inBetween,cmat(2,:),'facealpha',0.2,'edgealpha',0)

inBetween = [avgstopprot_cog-stdstopprot_cog,fliplr(avgstopprot_cog+stdstopprot_cog)]...
    /(Msim_cog/nreg);
x2 = [regpos, fliplr(regpos)];
fill(x2,inBetween,cmat(3,:),'facealpha',0.3,'edgealpha',0)
hold off

leg = legend([h1,h2,h3],'anterograde $H^+/M$','retrograde $H^-/M$', 'stationary $H_i/(M/n)$');
leg.Interpreter = 'latex';


ylim([0,0.3])
xlim([0,1])
% ------------
%% Generate plots for the supplemental figure: using SS model
% ------------

options = struct();
trueL = 1e5; % true length in microns
truev = 0.5; % velocity um/s
tau = trueL/truev; % timescale;
truekd = 1/(3600*24*4); %decay rate in per sec

options.kd = truekd*tau;
options.L = 1;
options.v = 1;

% number of discrete sites
options.Nregions = 5;
% total number of mitos in the domain
options.M = 1500;

% desired fraction stopped
fs = 0.5;
% desired stopping probability
pseff = 0.4;

% spatial resolution at which to plot densities
options.Nsinks = options.M*fs;
sinkperreg = options.Nsinks/options.Nregions;           
options.pf = 2*(1-(1 - pseff)^(1/sinkperreg)) ;

options.sinkinreginput = repmat(1:options.Nregions,1,sinkperreg);

% this will calculate steady-state values of:
% Pmx = positively-moving health density (not normalized)
% Mmx = negatively-moving health density (not normalized)
% (both Pmx and Mmx are calculated at spatial positions xplot)
% Smreg = total health in each discrete site (not normalized)
% regpos = positions of discrete sites
% opt = all the options (including default) used in the calculation

[Smreg,opt,~,Pmx,Mmx,regpos,xplot] = calcSpaceStation(options);


%% plot analytical distributions new SS
figure
cmat = [0 0 255;255 0 125;255 204 0]/255;
for sc = 1:opt.Nregions
    plot([regpos(sc) regpos(sc)],[0,0.3],'k--','LineWidth',2)
    hold all
end
h1 = plot(xplot,Pmx/options.M,'Color',cmat(1,:),'LineWidth',2)
hold on
h2 = plot(xplot,Mmx/options.M, 'Color', cmat(2,:),'LineWidth',2)
hold on;
%plot(xplot, Smplot, '.','Color', cmat(3,:),'MarkerSize',20);
h3 = plot(regpos,Smreg/(options.M/opt.Nregions),'.','Color',cmat(3,:),'MarkerSize',40)
hold off

set(gca,'LineWidth',1.5,'defaultTextInterpreter','latex','TickLabelInterpreter','latex','FontSize',14)
xlabel('position $x/L$')
ylabel('normalized mitochondrial health')

leg = legend([h1,h2,h3],'anterograde $H^+/M$','retrograde $H^-/M$', 'stationary $H_i/(M/n)$');
leg.Interpreter = 'latex';

%% plot sim results as shaded areas over the analytic results
cmat = [0 0 255;255 0 125;255 204 0]/255;

hold all
inBetween = [avgantprot_ss-stdantprot_ss,fliplr(avgantprot_ss+stdantprot_ss)]/(Msim_ss*bw);
x2 = [binmid, fliplr(binmid)];
fill(x2,inBetween,cmat(1,:),'facealpha',0.2,'edgealpha',0)

inBetween = [avgretprot_ss-stdretprot_ss,fliplr(avgretprot_ss+stdretprot_ss)]/(Msim_ss*bw);
x2 = [binmid, fliplr(binmid)];
fill(x2,inBetween,cmat(2,:),'facealpha',0.2,'edgealpha',0)

inBetween = [avgstopprot_ss-stdstopprot_ss,fliplr(avgstopprot_ss+stdstopprot_ss)]...
    /(Msim_ss/nreg);
x2 = [regpos, fliplr(regpos)];
fill(x2,inBetween,cmat(3,:),'facealpha',0.3,'edgealpha',0)
hold off

leg = legend([h1,h2,h3],'anterograde $H^+/M$','retrograde $H^-/M$', 'stationary $H_i/(M/n)$');
leg.Interpreter = 'latex';


ylim([0,0.3])
xlim([0,1])
