# Supplementary material for: Optimizing mitochondrial maintenance in extended neuronal projections
Source: PLoS Comput Biol. 2021 Jun 9;17(6):e1009073. doi: 10.1371/journal.pcbi.1009073 (PMC8216566; doi:10.1371/journal.pcbi.1009073)
Supplement: S1 Data — Simulation data and Matlab [83] scripts for generating Figs 2–10. (ZIP) [file pcbi.1009073.s010.zip › supportingdata/Fig8_plot.m]

% load in data for Fig 7 and 8
load('Fig7_8_supportingdata.mat')

% deathlvllist = phi values
% pslist = stopping probabilities
% nreg = number of discrete sites
% M0 = total number of mitochondria in absence of mitophagy
% stoppedprot_ss_sm8 = SS model, total health of all stopped mitos at all discrete sites
% totmito_ss_sm8 = SS model, total number of mitochondria
% stoppedmito_ss_sm = SS model, total number of stopped mitochondria
% stoppedprot_cog_sm8, totmito_cog_sm8, stoppedmito_cog_sm: analogous quantities for CoG model

%% Fig 7a (total number of mitos and number of stationary mitos, normalized by M0/n)
cmap = [0 0 255;255 0 125;255 204 0]/255;

% get p_s value corresponding to N_s=2;
Ns = 2;
[a,psind] = min(abs(pslist-Ns/2/nreg));

plot(deathlvllist,totmito_ss_sm8(:,psind)/M0,'--','LineWidth',2, 'Color',cmap(3,:))
hold all
plot(deathlvllist,totmito_cog_sm8(:,psind)/M0,'-','LineWidth',2, 'Color',cmap(3,:))

plot(deathlvllist,stoppedmito_ss_sm8(:,psind)/M0,'--','LineWidth',2, 'Color',cmap(1,:))
hold all
plot(deathlvllist,stoppedmito_cog_sm8(:,psind)/M0,'-','LineWidth',2, 'Color',cmap(1,:))

hold off
legend('$M/M^{(0)}$, SS', '$M/M^{(0)}$, CoG', '$NS/M^{(0)}$, SS','$NS/M^{(0)}$, CoG','Interpreter','latex')

set(gca,'FontSize',16,'defaultTextInterpreter','latex','TickLabelInterpreter','latex')
ylabel('mitochondria number')
xlabel('$\phi$')

%% Fig 7b (average health normalized by M0/n, CoG model)

figure(2)
pcolor(deathlvllist,pslist*2*nreg,stoppedprot_cog_sm8'/M0)
set(gca,'YScale','log')
shading flat
cb=colorbar;
set(gca,'FontSize',16,'defaultTextInterpreter','latex','TickLabelInterpreter','latex','Layer','top','LineWidth',1.5)
cb.TickLabelInterpreter = 'latex'
xlabel('$\phi$')
ylabel('$N_s$')
caxis([0,0.21])
title('CoG, $\left<\widehat{H}^{(0)}\right> $');
cmap = BBVYWcolormap(100);
colormap(cmap)

%% Fig 7c (last site health normalized by M0/n, CoG model)
figure(3)
pcolor(deathlvllist,pslist*2*nreg,lastregprot_cog_sm8'/M0*nreg)
set(gca,'YScale','log')
shading flat
cb=colorbar;
set(gca,'FontSize',16,'defaultTextInterpreter','latex','TickLabelInterpreter','latex','Layer','top','LineWidth',1.5)
cb.TickLabelInterpreter = 'latex'
xlabel('$\phi$')
ylabel('$N_s$')
caxis([0,0.21])
title('SS, $\widehat{H}^{(0)}_N $');
cmap = BBVYWcolormap(100);
colormap(cmap)


%% Fig 7d (average health normalized by M0/n, SS model)
figure(4)
pcolor(deathlvllist,pslist*2*nreg,stoppedprot_ss_sm8'/M0)
set(gca,'YScale','log')
shading flat
cb=colorbar;
set(gca,'FontSize',16,'defaultTextInterpreter','latex','TickLabelInterpreter','latex','Layer','top','LineWidth',1.5)
cb.TickLabelInterpreter = 'latex'
xlabel('$\phi$')
ylabel('$N_s$')
caxis([0,0.21])
title('SS, $\left<\widehat{H}^{(0)}\right> $');
cmap = BBVYWcolormap(100);
colormap(cmap)

%% Fig 7e (last site health normalized by M0/n, SS model)
figure(5)
pcolor(deathlvllist,pslist*2*nreg,lastregprot_ss_sm8'/M0*nreg)
set(gca,'YScale','log')
shading flat
cb=colorbar;
set(gca,'FontSize',16,'defaultTextInterpreter','latex','TickLabelInterpreter','latex','Layer','top','LineWidth',1.5)
cb.TickLabelInterpreter = 'latex'
xlabel('$\phi$')
ylabel('$N_s$')
caxis([0,0.21])
title('SS, $\widehat{H}^{(0)}_N $');
cmap = BBVYWcolormap(100);
colormap(cmap)
