# Supplementary material for: Optimizing mitochondrial maintenance in extended neuronal projections
Source: PLoS Comput Biol. 2021 Jun 9;17(6):e1009073. doi: 10.1371/journal.pcbi.1009073 (PMC8216566; doi:10.1371/journal.pcbi.1009073)
Supplement: S1 Data — Simulation data and Matlab [83] scripts for generating Figs 2–10. (ZIP) [file pcbi.1009073.s010.zip › supportingdata/Fig7_plot.m]

% load data for Fig 6 (variability)
load('Fig6_supportingdata.mat')

% alternately, load data with low value of kd for the supplement
%load('Fig6_supplement_supportingdata.mat')


% for simulations with 300 total mitochondria:
% mitoperreg_300: number of mitochondria per region
% stoppedprot_cog300: total health in all demand sites, for CoG model
% stoppedprot_ss300: total health in all demand sites, for SS model
% varstopprots_cog300: variance in total health at all demand sites, for CoG model
% varstopprots_ss300: variance in total health at all demand sites, for SS model
% similar variables for simulations with M=500 and M=1500 total 
% nreg = number of regions
% kd = dimensionless decay rate
%% plot results
cmap = [0 0 255;255 0 125;255 204 0]/255;

figure
plot(mitoperreg_300*nreg/300,sqrt(varstopprots_cog300)./stoppedprot_cog300,'Color',cmap(1,:),'Linewidth',2);
hold on;
plot(mitoperreg_300*nreg/300,sqrt(varstopprots_ss300)./stoppedprot_ss300,'--','Color',cmap(1,:),'Linewidth',2);
hold on;
%
plot(mitoperreg_500*nreg/500,sqrt(varstopprots_cog500)./stoppedprot_cog500,'-','Color',cmap(2,:),'Linewidth',2);
hold on;
plot(mitoperreg_500*nreg/500,sqrt(varstopprots_ss500)./stoppedprot_ss500,'--','Color',cmap(2,:),'Linewidth',2);
hold on;
%
plot(mitoperreg_1500*nreg/1500,sqrt(varstopprots_cog1500)./stoppedprot_cog1500,'-','Color',cmap(3,:),'Linewidth',2);
hold on
plot(mitoperreg_1500*nreg/1500,sqrt(varstopprots_ss1500)./stoppedprot_ss1500,'--','Color',cmap(3,:),'Linewidth',2);
%
set(gca,'defaultTextInterpreter','latex','TickLabelInterpreter','latex','FontSize',14)
title(sprintf('$k_d = %g$, $N = %d$',kd,nreg), 'Interpreter','latex')
xlabel('fraction stopped $f_s$')
ylabel('health variability (std/avg)')
ylim([0,0.25])
hold off

legend('$M=300$, CoG', '$M=300$, SS','$M=500$, CoG','$M=500$, SS',...
    '$M=1500$, CoG','$M=1500$, SS','Interpreter','latex')
