# Supplementary material for: Optimizing mitochondrial maintenance in extended neuronal projections
Source: PLoS Comput Biol. 2021 Jun 9;17(6):e1009073. doi: 10.1371/journal.pcbi.1009073 (PMC8216566; doi:10.1371/journal.pcbi.1009073)
Supplement: S1 Data — Simulation data and Matlab [83] scripts for generating Figs 2–10. (ZIP) [file pcbi.1009073.s010.zip › supportingdata/Fig3_calc_plot.m]

%% Download code for analytic calculations from:
% https://github.com/lenafabr/mitofusion/
% to access calcSpaceStation.m and calcStopRestart.m


% Calculate analytic results and plot for Fig. 3: comparison of CoG and SS
% model

cmap = [0 0 255;255 0 125; 255 204 0]/255;

%% Calculations for shuttle model 
options = struct();
trueL = 2500; % true length in microns
truev = 0.5; % velocity um/s
tau = trueL/truev; % timescale;
truekd = 1/(3600*24); %decay rateSpaceSta in per sec

options.kd = truekd*tau;
options.L = 1;
options.v = 1;

% total number of mitochondria
Mfix = 1500; 
options.M = Mfix;
options.Nregions = 30;

% list of fraction stopped to use
fslist = linspace(0.01,1,100);
% list of probability of stopping
pslist = [0.1 0.5 0.9];

Smvals_ss = zeros(length(fslist),length(pslist));
for i = 1:length(fslist)
    [i length(fslist)]
    for j = 1:length(pslist)
        pseff = pslist(j);
        fs = fslist(i);
        sinkreg = floor(fs * options.M / options.Nregions);
        options.pf = 2*(1-(1 - pseff)^(1/sinkreg));
        pflist(i,j) = options.pf;
        if (options.pf > 1)
            Smvals_ss(i,j) = NaN;
            continue
        end
        options.Nsinks = sinkreg*options.Nregions;
        % distribute mitos evenly
        mitoinds = 1:options.Nsinks;
        options.sinkinreginput = mod(mitoinds-1,options.Nregions)+1;
         
        [Smreg,opt,Nm,Pmx,Mmx,regpos,xplot] = calcSpaceStation(options);
        Smlast_ss(i,j) = Smreg(end);
        Smmin_ss(i,j) = min(Smreg);
        Smvals_ss(i,j) = sum(Smreg);
    end
end

%% Repeat calculations for CoG model
options = struct();
trueL = 2500; % true length in microns
truev = 0.5; % velocity um/s
tau = trueL/truev; % timescale;
truekd = 1/(3600*24); %decay rate in per sec

options.kd = truekd*tau;
options.L = 1;
options.v = 1;

% total number of mitochondria
Mfix = 1500; 
options.M = Mfix;
options.Nregions = 30;

fslist = linspace(0.01,1,100);
pslist = [0.1 0.5 0.9];
Smvals_cg = zeros(length(fslist),length(pslist));

for i = 1:1:length(fslist)
    [i length(fslist)]
    for j = 1:length(pslist)
        options.ps = pslist(j);
        %options.ps = pflist(i)/2 * nsinkmax;
        options.kw = options.Nregions*options.v*options.ps * (1/fslist(i) - 1) /options.L;
        kwvals(i,j) = options.kw;
        [opt,Pmx,Mmx,Sm,regpos,xplot] = calcStopRestart(options);
        Smlast_cg(i,j) = Sm(end);
        Smvals_cg(i,j) = sum(Sm);     
        nsinks(i,j) = options.Nregions*options.M / (options.L * options.kw/options.v/options.ps + options.Nregions);
    end
end

%% plot average health per site for both models (Fig. 3a)
figure(1)
cmap = [0 0 255;255 0 125; 255 204 0]/255;
for ps = 1:length(pslist)
    plot(fslist,Smvals_ss(:,ps)/(options.M),'--','LineWidth',2,'Color',cmap(ps,:));
    hold on
end
for ps = 1:length(pslist)
    plot(fslist,Smvals_cg(:,ps)/options.M,'LineWidth',2,'Color',cmap(ps,:));
    hold on
end
hold off

set(gca,'LineWidth',1.5,'defaultTextInterpreter','latex','TickLabelInterpreter','latex','FontSize',14)
xlabel('fraction stopped $f_s$')
ylabel('average normalized health $\langle \hat{H} \rangle$')
%% plot last region health for both models (Fig. 3b)
figure(2)
cmap = [0 0 255;255 0 125; 255 204 0]/255;
for ps = 1:length(pslist)
    plot(fslist,Smlast_ss(:,ps)/(options.M/options.Nregions),'--','LineWidth',2,'Color',cmap(ps,:));
    hold on
end
for ps = 1:length(pslist)
    plot(fslist,Smlast_cg(:,ps)/(options.M/options.Nregions),'LineWidth',2,'Color',cmap(ps,:));
    hold on
end
hold off
ylim([0 0.5])
set(gca,'LineWidth',1.5,'defaultTextInterpreter','latex','TickLabelInterpreter','latex','FontSize',14)
xlabel('fraction stopped $f_s$')
ylabel('last site normalized health $\hat{H_n}$')
