# Supplementary material for: Optimizing mitochondrial maintenance in extended neuronal projections
Source: PLoS Comput Biol. 2021 Jun 9;17(6):e1009073. doi: 10.1371/journal.pcbi.1009073 (PMC8216566; doi:10.1371/journal.pcbi.1009073)
Supplement: S1 Data — Simulation data and Matlab [83] scripts for generating Figs 2–10. (ZIP) [file pcbi.1009073.s010.zip › supportingdata/S2Fig_plot.m]

%% Download code for analytic calculations from:
% https://github.com/lenafabr/mitofusion/
% to access calcSpaceStation.m and calcStopRestart.m

% -----------------
%% Calculate results comparing branched axons with linear axons
%%
addpath('../publiccode')
%% Fig 5 a,c, kd = 0.6 (cm-long axon) Linear axon
% --------------------

options = struct();
trueL = 25000; % true length in microns
truev = 0.5; % velocity um/s
tau = trueL/truev; % timescale;
truekd = 1/(3600*24); %decay rate in per sec

options.kd = truekd*tau;
options.L = 1;
options.v = 1;

options.Nregions = 15;
options.M = 1500;

% number of stopped mitochondria
sinklist = 2:2:floor(options.M/options.Nregions);
% fraction of stopped mitochondria (f_s)
fsvals = sinklist*options.Nregions/options.M;

% number of stopping events (N_s)
nstoplist = logspace(-1,log10(2*options.Nregions-1),20);

Smvals = zeros(length(nstoplist),length(sinklist));
Smlast = zeros(length(nstoplist),length(sinklist));

for nc = 1:length(nstoplist)
    nstop = nstoplist(nc);
    pseff = nstop/(2*options.Nregions);
    
    for cc = 1:length(fsvals)   
        options.Nsinks = sinklist(cc)*options.Nregions;
        sinkperreg = ceil(options.Nsinks/options.Nregions);           
        options.pf = 2*(1-(1 - pseff)^(1/sinkperreg)) ;
        options.sinkinreginput = repmat(1:options.Nregions,1,sinkperreg);
        options.sinkinreginput = options.sinkinreginput(1:options.Nsinks); %cut out extra length
        [Smreg,opt,~,Pmx,Mmx,regpos,xplot] = calcSpaceStation(options);
        Smlast(nc,cc) = Smreg(end);
        Smvals(nc,cc) = sum(Smreg);     
        %nsinks(nc,cc) = options.Nregions*options.M / (options.L * options.kw/options.v/options.ps + options.Nregions);
    end    
    [nc pseff]
end

%% plot average health over all discrete sites (Fig 5a)


cmap = BBVYWcolormap(100);
figure(1)
colormap(cmap)
pcolor(fsvals,nstoplist,Smvals/(options.M));
xlim([0.04,1])
ylim([0.1,10])
set(gca,'FontSize',16,'defaultTextInterpreter','latex','TickLabelInterpreter','latex','Layer','top','LineWidth',1.5)
set(gcf,'Position',[100 100 390*1.2 322*1.2])
set(gca,'Layer','top','LineWidth',1,...
'YScale','log','TickLength',[0.02 0.015])
%axis square
shading flat
xlabel('$f_s$')
ylabel('$N_s$')
c = colorbar;
%caxis([0 0.14])
c.LineWidth = 1;
c.Label.Interpreter = 'latex';
c.TickLabelInterpreter = 'latex';
title('$\langle \hat{H} \rangle$, $k_d/L =$ 0.6, linear')

%% plot the last region health (Fig. 5c)
figure(2)
colormap(cmap)
pcolor(fsvals,nstoplist,Smlast/(options.M/options.Nregions))
xlim([0.04,1])
ylim([0.1,10])
set(gcf,'Position',[100 100 390*1.2 322*1.2])
set(gca,'FontSize',16,'Layer','top','LineWidth',1,...
    'YScale','log','TickLength',[0.02 0.015],...
    'defaultTextInterpreter','latex','TickLabelInterpreter','latex')

c = colorbar;
caxis([0 0.14])
c.LineWidth = 1;
c.Label.Interpreter = 'latex';
c.TickLabelInterpreter = 'latex';
title('$\hat{H_n}$, $k_d/L =$ 0.6, linear','Interpreter','latex')
shading flat
xlabel('$f_s$')
ylabel('$N_s$')
%%
%% Fig 5 a,c, kd = 0.6 (cm-long axon) 4-layer Branched axon; constant mitos at each site
% --------------------
options = struct();
trueL = 25000; % true length in microns
truev = 0.5; % velocity um/s
tau = trueL/truev; % timescale;
truekd = 1/(3600*24); %decay rate in per sec

options.kd = truekd*tau;
options.L = 1;
options.v = 1;

Nregions_old = 15;
options.M = 1500;
options.Nregions = 4; 

% number of stopped mitochondria per region
sinklist = 2:1:floor(options.M/Nregions_old);
% fraction of stopped mitochondria (f_s)
fsvals = sinklist*Nregions_old/options.M;

% number of stopping events (N_s)
nstoplist = logspace(-1,log10(2*options.Nregions-1),100);

Smvals_branch = zeros(length(nstoplist),length(sinklist));
Smlast_branch = zeros(length(nstoplist),length(sinklist));

for nc = 1:length(nstoplist)
    options.Nregions_old = Nregions_old;
    nstop = nstoplist(nc);
    pseff = nstop/(2*options.Nregions);
    
    for cc = 1:length(fsvals)   
        options.Nsinks = sinklist(cc)*Nregions_old;
        sinkperreg = ceil(options.Nsinks/Nregions_old);           
        options.pf = 2*(1-(1 - pseff)^(1/sinkperreg)) ;
        
        % change options to suit Branched code       
        options.Nsinks = sinkperreg*options.Nregions; 
        options.ndeg = 2;
        options.sinkinreginput = repmat(1:options.Nregions,1,sinkperreg);
        options.sinkinreginput = options.sinkinreginput(1:options.Nsinks);
        
        [Smreg,opt,~,Pmx,Mmx,regpos,xplot] = calcSpaceStation_Branch(options);
        
        Smlast_branch(nc,cc) = Smreg(end);
        %Smvals_branch(nc,cc) = sum(Smreg);
        Smvals_branch(nc,cc) = Smreg(1) + options.ndeg*Smreg(2) + options.ndeg^2*Smreg(3) + ...
            options.ndeg^3*Smreg(4);     
    end  
    [nc pseff]
    
end


%% plot average health over all discrete sites (Fig 5a)


cmap = BBVYWcolormap(100);
figure(3)
colormap(cmap)
%pcolor(fsvals,nstoplist,Smvals_branch/(options.M*options.Nregions/options.Nregions_old));
pcolor(fsvals,nstoplist,Smvals_branch/(options.M));
xlim([0.04,1])
ylim([0.1,7])
set(gca,'FontSize',16,'defaultTextInterpreter','latex','TickLabelInterpreter','latex','Layer','top','LineWidth',1.5)
set(gcf,'Position',[100 100 390*1.2 322*1.2])
set(gca,'Layer','top','LineWidth',1,...
'YScale','log','TickLength',[0.02 0.015])
%axis square
shading flat
xlabel('$f_s$') 
ylabel('$N_s$')
c = colorbar;
caxis([0 0.11])
c.LineWidth = 1;
c.Label.Interpreter = 'latex';
c.TickLabelInterpreter = 'latex';
title('$\langle \hat{H} \rangle$, $\hat{k_d} =$ 0.6, 4-level tree')

%% plot the last region health (Fig. 5c)
figure(4)
colormap(cmap)
%pcolor(fsvals,nstoplist,Smlast_branch/(options.M*(options.Nregions/options.Nregions_old)/options.Nregions_old))
pcolor(fsvals,nstoplist,Smlast_branch/(options.M/Nregions_old))
xlim([0.04,1])
ylim([0.1,7])
set(gcf,'Position',[100 100 390*1.2 322*1.2])
set(gca,'FontSize',16,'Layer','top','LineWidth',1,...
    'YScale','log','TickLength',[0.02 0.015],...
    'defaultTextInterpreter','latex','TickLabelInterpreter','latex')

c = colorbar;
caxis([0 0.11])
c.LineWidth = 1;
c.Label.Interpreter = 'latex';
c.TickLabelInterpreter = 'latex';
title('$\hat{H_m}$, $\hat{k_d} =$ 0.6, 4-level tree tree','Interpreter','latex')
shading flat
xlabel('$f_s$')
ylabel('$N_s$')
%%
%% Fig 5 a,c, kd = 0.6 (cm-long axon) 8-layer Branched axon; constant mitos at each site
% --------------------
options = struct();
trueL = 25000; % true length in microns
truev = 0.5; % velocity um/s
tau = trueL/truev; % timescale;
truekd = 1/(3600*24); %decay rate in per sec

options.kd = truekd*tau;
options.L = 1;
options.v = 1;

Nregions_old = 255;
options.M = 15000;
options.Nregions = 8; 

% number of stopped mitochondria per region
sinklist = 2:1:floor(options.M/Nregions_old);
% fraction of stopped mitochondria (f_s)
fsvals = sinklist*Nregions_old/options.M;

% number of stopping events (N_s)
nstoplist = logspace(-1,log10(2*options.Nregions-1),100);

Smvals_branch = zeros(length(nstoplist),length(sinklist));
Smlast_branch = zeros(length(nstoplist),length(sinklist));

for nc = 1:length(nstoplist)
    options.Nregions_old = Nregions_old;
    nstop = nstoplist(nc);
    pseff = nstop/(2*options.Nregions);
    
    for cc = 1:length(fsvals)   
        options.Nsinks = sinklist(cc)*Nregions_old;
        sinkperreg = ceil(options.Nsinks/Nregions_old);           
        options.pf = 2*(1-(1 - pseff)^(1/sinkperreg)) ;
        
        % change options to suit Branched code       
        options.Nsinks = sinkperreg*options.Nregions; 
        options.ndeg = 2;
        options.sinkinreginput = repmat(1:options.Nregions,1,sinkperreg);
        options.sinkinreginput = options.sinkinreginput(1:options.Nsinks);
        
        [Smreg,opt,~,Pmx,Mmx,regpos,xplot] = calcSpaceStation_Branch2(options);
        
        Smlast_branch(nc,cc) = Smreg(end);
        %Smvals_branch(nc,cc) = sum(Smreg);
        Smvals_branch(nc,cc) = Smreg(1) + options.ndeg*Smreg(2) + options.ndeg^2*Smreg(3) + ...
            options.ndeg^3*Smreg(4) + options.ndeg^4*Smreg(5) + options.ndeg^5*Smreg(6)...
            + options.ndeg^6*Smreg(7) + options.ndeg^7*Smreg(8);     
    end  
    [nc pseff]
    
end


%% plot average health over all discrete sites (Fig 5a)


cmap = BBVYWcolormap(100);
figure(5)
colormap(cmap)
%pcolor(fsvals,nstoplist,Smvals_branch/(options.M*options.Nregions/options.Nregions_old));
pcolor(fsvals,nstoplist,Smvals_branch/(options.M));
xlim([0.04,1])
ylim([0.1,10])
set(gca,'FontSize',16,'defaultTextInterpreter','latex','TickLabelInterpreter','latex','Layer','top','LineWidth',1.5)
set(gcf,'Position',[100 100 390*1.2 322*1.2])
set(gca,'Layer','top','LineWidth',1,...
'YScale','log','TickLength',[0.02 0.015])
%axis square
shading flat
xlabel('$f_s$') 
ylabel('$N_s$')
c = colorbar;
caxis([0 0.09])
c.LineWidth = 1;
c.Label.Interpreter = 'latex';
c.TickLabelInterpreter = 'latex';
title('$\langle \hat{H} \rangle$, $\hat{k_d} =$ 0.6, 8-level tree')

%% plot the last region health (Fig. 5c)
figure(6)
colormap(cmap)
%pcolor(fsvals,nstoplist,Smlast_branch/(options.M*(options.Nregions/options.Nregions_old)/options.Nregions_old))
pcolor(fsvals,nstoplist,Smlast_branch/(options.M/Nregions_old))
xlim([0.04,1])
ylim([0.1,10])
set(gcf,'Position',[100 100 390*1.2 322*1.2])
set(gca,'FontSize',16,'Layer','top','LineWidth',1,...
    'YScale','log','TickLength',[0.02 0.015],...
    'defaultTextInterpreter','latex','TickLabelInterpreter','latex')

c = colorbar;
caxis([0 0.09])
c.LineWidth = 1;
c.Label.Interpreter = 'latex';
c.TickLabelInterpreter = 'latex';
title('$\hat{H_m}$, $\hat{k_d} =$ 0.6, 8-level tree','Interpreter','latex')
shading flat
xlabel('$f_s$')
ylabel('$N_s$')
