# Supplementary material for: Optimizing mitochondrial maintenance in extended neuronal projections
Source: PLoS Comput Biol. 2021 Jun 9;17(6):e1009073. doi: 10.1371/journal.pcbi.1009073 (PMC8216566; doi:10.1371/journal.pcbi.1009073)
Supplement: S1 Data — Simulation data and Matlab [83] scripts for generating Figs 2–10. (ZIP) [file pcbi.1009073.s010.zip › supportingdata/Fig10_plot.m]

% ---------
%% Generate plots of optimized health in the presence of mitophagy
% from simulated data
% ---------------

%% load results of simulations
load('Fig9_supportingdata.mat')

% loaded data in normalized by number of mitosM

%% Fig 9a: Optimizing for total protein
% plot the average protein across all sites and the protein at the last
% site
% normalized by M/n
cmat = [0 0 255;255 0 125;255 204 0]/255;

figure(1) % optimize over totprot
% avg protein
errorbar(deathlvllist, avgstopprot_cog_opttot,semstopprot_cog_opttot,'-','LineWidth',2,'Color',cmat(1,:));
hold all

errorbar(deathlvllist, avgstopprot_ss_opttot,semstopprot_ss_opttot,'--','LineWidth',2,'Color',cmat(1,:));

% last region
errorbar(deathlvllist, avglastprot_cog_opttot*nreg,semlastprot_cog_opttot*nreg,'-','LineWidth',2,'Color',cmat(3,:));
errorbar(deathlvllist, avglastprot_ss_opttot*nreg,semlastprot_cog_opttot*nreg,'--','LineWidth',2,'Color',cmat(3,:));
hold off

set(gca,'FontSize',16,'defaultTextInterpreter','latex','TickLabelInterpreter','latex')
xlabel('$\phi$')
ylabel('optimal health, $\left<\widehat{H}\right>$ maximized')
legend('$\left<\widehat{H}\right>$, CoG','$\left<\widehat{H}\right>$, SS',...
    '$\widehat{H}_N$, CoG','$\widehat{H}_N$, SS','Interpreter','latex')

%% Fig 9b: Optimizing for last protein
figure(2) % optimize over last region

cmat = [0 0 255;255 0 125;255 204 0]/255;

% allowed phi values (exclude the ones where last region must be 0 always)
phimax = exp(-kd*nreg/(nreg+1));
phiind = find(deathlvllist>-1 & deathlvllist<phimax);

% avg prot
errorbar(deathlvllist, avgstopprot_cog_optlast,semstopprot_cog_optlast,'-','LineWidth',2,'Color','b');
hold all
errorbar(deathlvllist, avgstopprot_ss_optlast,semstopprot_ss_optlast,'--','LineWidth',2,'Color','b');

% last region
errorbar(deathlvllist, avglastprot_cog_optlast*10,semlastprot_cog_optlast*10,'-','LineWidth',2,'Color',cmat(3,:));

errorbar(deathlvllist, avglastprot_ss_optlast*10,semlastprot_ss_optlast*10,'--','LineWidth',2,'Color',cmat(3,:));

hold off
set(gca,'FontSize',16,'defaultTextInterpreter','latex','TickLabelInterpreter','latex')
xlabel('$\phi$')
ylabel('optimal health, $\widehat{H}_N$ maximized')
legend('$\left<\widehat{H}\right>$, CoG','$\left<\widehat{H}\right>$, SS',...
    '$\widehat{H}_N$, CoG','$\widehat{H}_N$, SS','Interpreter','latex')

xlim([0,0.6])

%% Supplemental Figure S5: comparing optimized health levels in 
% presence of mitophagy, for different kp values

cmat = [0 0 255;255 0 125;255 204 0]/255;

% cut off where last region has nothing
phimax = exp(-kd*10/11);
phiind = find(deathlvllist>-1 & deathlvllist<phimax);


% average health for both kd values
errorbar(deathlvllist(phiind), avgstopprot_ss_optlast(phiind),semstopprot_ss_optlast(phiind),'-','LineWidth',2,'Color',cmat(1,:));
hold all
errorbar(deathlvllist_lowkd,avgstopprot_sslowkd_optlast,semstopprot_sslowkd_optlast,'--','LineWidth',2,'Color',cmat(1,:))


% last region health for both kd values
errorbar(deathlvllist(phiind), avglastprot_ss_optlast(phiind)*nreg,semlastprot_ss_optlast(phiind)*nreg,'--','LineWidth',2,'Color',cmat(3,:));
errorbar(deathlvllist_lowkd, avglastprot_sslowkd_optlast*nreg,semlastprot_sslowkd_optlast*nreg,'--','LineWidth',2,'Color',cmat(3,:));

%plot(deathlvllist, max_normlastprot_ss_lowkd*10,'--','LineWidth',2,'Color',cmat(3,:))
%errorbar(deathlvllist, avglastprot_sslowkd_optlast*10, semlastprot_sslowkd_optlast*10,'.-','LineWidth',2,'Color',cmat(3,:))
%errorbar(deathlvllist, max_normlastprot_ss_lowkd*10, semlastprot_sslowkd_optlast*10,'--','LineWidth',2,'Color',cmat(3,:))

%errorbar(deathlvllist, avglastprot_sng_optlast*10,semlastprot_sng_optlast*10,'--','LineWidth',2,'Color',cmat(3,:));
%plot(deathlvllist(phiind), max_normlastprot_ss(phiind)*10,'--','LineWidth',1,'Color',cmat(3,:))
hold off


set(gca,'FontSize',16,'defaultTextInterpreter','latex','TickLabelInterpreter','latex')
xlabel('$\phi$')
ylabel('optimal health, $\widehat{H}_N$ max.')
